# Supplementary material for: Childhood abuse is associated with methylation of multiple loci in adult DNA
Source: BMC Med Genomics. 2014 Mar 11;7:13. doi: 10.1186/1755-8794-7-13 (PMC4007631; doi:10.1186/1755-8794-7-13)
Supplement: Additional file 2: Figure S2 — Validation by qPCR. Eleven gene promoters identified by microarray as being differentially methylated were subjected to real-time PCR quantification of the enrichment by the MeDIP procedure. Results were normalized against a methylated luciferase gene-containing plasmid (control), which was added to every sample in equal quantity before MeDIP. The y-axis represents relative concentration levels generated by applying PCR to methylation-enriched DNA. Each real-time PCR reaction was performed in duplicate for all subjects. Shown are the averages per group. Error bars indicate the standard error of the mean. Above the chart are tracks of the regions with the microarray data. (The bars indicate the difference between the abuse and the non-abuse groups, bars descending from the physical map are regions that are more methylated in the abused than the non-abused group; lower tracks identify probes with the most statistically significant differences). Primers for each PCR are given in Additional file 3: Table S1. They were selected so that the forward primer (denote by ‘F’) binds to the left and the reverse primer (denoted by ‘R’) binds to the right of the most significantly different probe. In some cases, two sets of PCR primers were designed, denoted by ‘set1’ and ‘set2’. 85% of the eleven gene promoters show statistically significant PCR quantification differences (*: P<0.05; **: P<0.01), hence validating differences found by microarray. [file 1755-8794-7-13-S2.zip]

Archive with 2 entries (2 files):
- 2875950191050941_fig7.tiff
- 2875950191050941_fig8.tiff
